# Supplementary material for: CXC Chemokine/Receptor Axis Profile and Metastasis in Prostate Cancer
Source: Front Mol Biosci. 2020 Oct 15;7:579874. doi: 10.3389/fmolb.2020.579874 (PMC7593595; doi:10.3389/fmolb.2020.579874)
Supplement: Supplementary Table 1 — Gene set enrichment analysis of differences in KEGG pathway enrichment between bone metastases and lymph node metastases of PC. This table shows the result of gene set enrichment analysis (GSEA), including SIZE, enrichment score (ES), normalized enrichment score (NES), normalized p-value (NOM p-val), false discovery rate q-value (FDR q-val), family-wise error rate p-value results (FWER p-val), Rank at max. SIZE represents the number of genes in the gene set after filtering out those genes not in the expression dataset. ES is the degree to which this gene set is overrepresented at the top or bottom of the ranked list of genes in the expression dataset. NES is the enrichment score for the gene set after it has been normalized across analyzed gene sets. NOM p-val is the statistical significance of the enrichment score. FDR q-val is the estimated probability that the normalized enrichment score represents a false positive finding. FWER p-val is a more conservatively estimated probability that the normalized enrichment score represents a false positive finding. Rank at max represents the position in the ranked list at which the maximum enrichment score occurred. In the Olfactory transduction pathway, Neuroactive ligand receptor interaction pathway, Extracellular matrix (ECM) receptor interaction pathway, Cytokine–Cytokine receptor interaction pathway, Drug metabolism cytochrome p450 pathway, Hematopoietic cell lineage pathway, Retinol metabolism pathway, Taste transduction pathway, Autoimmune thyroid disease pathway, and Metabolism of xenobiotics by cytochrome P450 pathway, the p-value is significantly small (p < 0.01). [file Table_1.XLSX]

## Sheet: Sheet1
GENE SET NAME	SIZE	ES	NES	NOM p-val	FDR q-val	FWER p-val	RANK AT MAX
KEGG_OLFACTORY_TRANSDUCTION	359	0.630886	3.55026	0	0	0	5557
KEGG_NEUROACTIVE_LIGAND_RECEPTOR_INTERACTION	272	0.442712	2.41799	0	0	0	5192
KEGG_ECM_RECEPTOR_INTERACTION	84	0.457425	2.06954	0	0.0022106	0.01	1573
KEGG_CYTOKINE_CYTOKINE_RECEPTOR_INTERACTION	262	0.36561	1.97146	0	0.00480614	0.029	4596
KEGG_DRUG_METABOLISM_CYTOCHROME_P450	70	0.416	1.79081	0	0.024299	0.17	8095
KEGG_HEMATOPOIETIC_CELL_LINEAGE	85	0.38663	1.77813	0	0.0220753	0.183	3210
KEGG_RETINOL_METABOLISM	64	0.411175	1.76825	0	0.0214686	0.208	6834
KEGG_TASTE_TRANSDUCTION	51	0.434667	1.75779	0.00359712	0.0205447	0.226	4559
KEGG_AUTOIMMUNE_THYROID_DISEASE	50	0.426346	1.7512	0	0.0195725	0.24	3279
KEGG_METABOLISM_OF_XENOBIOTICS_BY_CYTOCHROME_P450	68	0.395641	1.73424	0	0.0212159	0.28	8095
KEGG_NITROGEN_METABOLISM	23	0.483768	1.63216	0.0233463	0.047331	0.554	3652
KEGG_HISTIDINE_METABOLISM	28	0.437686	1.58105	0.0222672	0.0680574	0.706	2465
KEGG_STEROID_HORMONE_BIOSYNTHESIS	55	0.373099	1.55212	0.0155039	0.078171	0.794	6835
KEGG_NATURAL_KILLER_CELL_MEDIATED_CYTOTOXICITY	131	0.311111	1.5514	0.00194932	0.0728202	0.797	3393
KEGG_REGULATION_OF_AUTOPHAGY	35	0.40021	1.52949	0.0250965	0.0801919	0.836	3279
KEGG_ASTHMA	28	0.40863	1.47207	0.0591497	0.11617	0.941	1595
KEGG_ARRHYTHMOGENIC_RIGHT_VENTRICULAR_CARDIOMYOPATHY_ARVC	74	0.3258	1.47189	0.0161616	0.10945	0.941	2660
KEGG_LINOLEIC_ACID_METABOLISM	28	0.40791	1.46099	0.0484848	0.112521	0.955	8018
KEGG_JAK_STAT_SIGNALING_PATHWAY	155	0.288662	1.45194	0.00770713	0.113323	0.963	4565
KEGG_DILATED_CARDIOMYOPATHY	90	0.311538	1.4409	0.0273973	0.116396	0.967	4188
KEGG_HYPERTROPHIC_CARDIOMYOPATHY_HCM	83	0.305692	1.39541	0.0375235	0.151958	0.997	2660
KEGG_NICOTINATE_AND_NICOTINAMIDE_METABOLISM	24	0.397359	1.3837	0.0878505	0.157171	0.997	5459
KEGG_ARACHIDONIC_ACID_METABOLISM	57	0.326645	1.36316	0.0770713	0.172498	0.998	7406
KEGG_GLYCOSAMINOGLYCAN_BIOSYNTHESIS_CHONDROITIN_SULFATE	22	0.382022	1.27951	0.14898	0.276584	1	982
KEGG_CYTOSOLIC_DNA_SENSING_PATHWAY	55	0.300361	1.26291	0.142574	0.292046	1	3898
KEGG_CALCIUM_SIGNALING_PATHWAY	177	0.228042	1.15925	0.167984	0.503457	1	4342
KEGG_STARCH_AND_SUCROSE_METABOLISM	51	0.284238	1.15022	0.219231	0.506876	1	6877
KEGG_OTHER_GLYCAN_DEGRADATION	16	0.381219	1.1445	0.282609	0.502942	1	2378
KEGG_PENTOSE_AND_GLUCURONATE_INTERCONVERSIONS	28	0.314194	1.1137	0.290766	0.566748	1	6834
KEGG_FOCAL_ADHESION	199	0.211209	1.10824	0.221416	0.562596	1	1759
KEGG_TOLL_LIKE_RECEPTOR_SIGNALING_PATHWAY	102	0.236612	1.09856	0.265537	0.571127	1	3904
KEGG_PORPHYRIN_AND_CHLOROPHYLL_METABOLISM	41	0.283652	1.09838	0.314115	0.553716	1	6834
KEGG_GLYCOSAMINOGLYCAN_DEGRADATION	21	0.320116	1.08052	0.343511	0.584811	1	1888
KEGG_RIG_I_LIKE_RECEPTOR_SIGNALING_PATHWAY	71	0.246612	1.07767	0.295327	0.575117	1	3904
KEGG_HEDGEHOG_SIGNALING_PATHWAY	56	0.254977	1.07754	0.328794	0.558983	1	4368
KEGG_RENIN_ANGIOTENSIN_SYSTEM	16	0.349425	1.06622	0.344294	0.571954	1	680
KEGG_MATURITY_ONSET_DIABETES_OF_THE_YOUNG	25	0.313495	1.05783	0.388258	0.578017	1	7354
KEGG_NOD_LIKE_RECEPTOR_SIGNALING_PATHWAY	62	0.246085	1.04755	0.362454	0.588634	1	2032
KEGG_SYSTEMIC_LUPUS_ERYTHEMATOSUS	132	0.213486	1.03991	0.356713	0.593089	1	6649
KEGG_DRUG_METABOLISM_OTHER_ENZYMES	51	0.24813	1.02993	0.38523	0.604963	1	6834
KEGG_RIBOFLAVIN_METABOLISM	15	0.34458	1.02854	0.393657	0.59357	1	89
KEGG_RIBOSOME	86	0.217737	0.997021	0.445298	0.661614	1	8492
KEGG_PHENYLALANINE_METABOLISM	17	0.309415	0.952788	0.562617	0.768321	1	1521
KEGG_TYROSINE_METABOLISM	40	0.243136	0.942926	0.57485	0.778453	1	2516
KEGG_PANTOTHENATE_AND_COA_BIOSYNTHESIS	16	0.309135	0.938178	0.544492	0.773514	1	3862
KEGG_O_GLYCAN_BIOSYNTHESIS	29	0.253172	0.911807	0.611328	0.82688	1	3165
KEGG_BASAL_CELL_CARCINOMA	55	0.216513	0.899366	0.65415	0.841689	1	4943
KEGG_CARDIAC_MUSCLE_CONTRACTION	76	0.204192	0.886138	0.700772	0.856722	1	4989
KEGG_ASCORBATE_AND_ALDARATE_METABOLISM	25	0.254772	0.883669	0.626667	0.845489	1	6834
KEGG_LEISHMANIA_INFECTION	69	0.201587	0.878561	0.689394	0.840954	1	3904
KEGG_GLUTATHIONE_METABOLISM	48	0.206873	0.842367	0.759842	0.906202	1	2803
KEGG_ANTIGEN_PROCESSING_AND_PRESENTATION	80	0.188484	0.837301	0.789474	0.898976	1	3393
KEGG_INTESTINAL_IMMUNE_NETWORK_FOR_IGA_PRODUCTION	45	0.207852	0.832149	0.75813	0.89213	1	3080
KEGG_ALPHA_LINOLENIC_ACID_METABOLISM	18	0.258718	0.812847	0.705426	0.913306	1	6319
KEGG_GLYCOSPHINGOLIPID_BIOSYNTHESIS_GANGLIO_SERIES	15	0.261161	0.761504	0.796545	0.97748	1	3353
KEGG_ABC_TRANSPORTERS	44	0.182662	0.722172	0.926	1	1	4647
KEGG_GLYCINE_SERINE_AND_THREONINE_METABOLISM	31	0.185642	0.669846	0.935039	1	1	925
KEGG_ALLOGRAFT_REJECTION	35	0.175595	0.658443	0.959064	1	1	3904
KEGG_GALACTOSE_METABOLISM	26	0.190727	0.645756	0.955769	1	1	2631
KEGG_PROXIMAL_TUBULE_BICARBONATE_RECLAMATION	23	0.174547	0.597268	0.966797	1	1	6446
KEGG_GRAFT_VERSUS_HOST_DISEASE	37	0.157088	0.591866	0.982318	0.987264	1	15164
