# Supplementary material for: CXC Chemokine/Receptor Axis Profile and Metastasis in Prostate Cancer
Source: Front Mol Biosci. 2020 Oct 15;7:579874. doi: 10.3389/fmolb.2020.579874 (PMC7593595; doi:10.3389/fmolb.2020.579874)
Supplement: Supplementary Table 2 — Gene set enrichment analysis of the distribution of the expression of the 262 KEGG Cytokine–Cytokine Receptor Interaction pathway component genes. This table includes Gene symbol, Rank in gene list, Rank metric score, Running enrichment score (ES), and Core enrichment. Ranking in gene list represents position of the gene in the ranked list of genes. Rank metric score represents score used to position the gene in the ranked list. Running ES represents the enrichment score at this point in the ranked list of genes. Genes with a Yes value in core enrichment column contribute to the leading-edge subset within the gene set. The 99 leading edge genes were included in Cytokine-Cytokine Receptor Interaction pathway component genes. Among them, five gene are CXC chemokines/ receptors (CXCL1, CXCL3, CXCL6, CXCR1, and CXCR2). [file Table_2.XLSX]

## Sheet: Sheet1
GENE SYMBOL	RANK IN GENE LIST	RANK METRIC SCORE	RUNNING ES	CORE ENRICHMENT
TNFRSF10B	192	0.523972	0.000907	Yes
EPOR	194	0.5232	0.0118439	Yes
BMP2	265	0.478758	0.0182182	Yes
TNFRSF11A	298	0.464999	0.0263023	Yes
IL18RAP	359	0.449376	0.0325855	Yes
TNFSF11	590	0.397252	0.0288315	Yes
CCR1	604	0.394829	0.0364412	Yes
MPL	774	0.369212	0.0353069	Yes
CSF1R	786	0.367492	0.0424475	Yes
CSF3R	873	0.355736	0.0453961	Yes
IL10	877	0.355166	0.0526986	Yes
IL1R2	917	0.350626	0.0580121	Yes
RELT	964	0.345549	0.0628507	Yes
IL4	1070	0.336479	0.0643954	Yes
IL18R1	1074	0.336257	0.0713007	Yes
TNFRSF25	1132	0.332504	0.0752867	Yes
IL5	1179	0.328516	0.0797675	Yes
IFNL3	1224	0.324695	0.0842733	Yes
IFNL2	1234	0.324187	0.0906095	Yes
IL13	1270	0.322193	0.0955362	Yes
TNFRSF10C	1433	0.314324	0.0936172	Yes
IL25	1498	0.3119	0.0968022	Yes
IL3	1595	0.308323	0.0982289	Yes
CCR3	1621	0.307649	0.103376	Yes
OSM	1622	0.307613	0.109837	Yes
CXCR1	1659	0.306742	0.114387	Yes
CXCL3	1691	0.30576	0.119179	Yes
TGFB1	1693	0.305716	0.125548	Yes
IL17A	1694	0.305704	0.131969	Yes
IFNL1	1717	0.305027	0.137219	Yes
PDGFC	1728	0.304806	0.143096	Yes
PRL	1819	0.301574	0.144696	Yes
TNFRSF10D	1830	0.301317	0.150499	Yes
TNFRSF6B	1878	0.300003	0.154329	Yes
CCR9	1915	0.298791	0.158711	Yes
CCL1	1920	0.29856	0.164772	Yes
CCL16	2019	0.295227	0.165818	Yes
TNFSF14	2023	0.295155	0.17186	Yes
CXCL1	2032	0.294819	0.177632	Yes
CSF3	2055	0.294203	0.182655	Yes
IL11	2056	0.294185	0.188834	Yes
GH1	2138	0.291919	0.190705	Yes
CX3CR1	2139	0.291838	0.196835	Yes
GH2	2157	0.291244	0.202059	Yes
IFNE	2166	0.291019	0.207751	Yes
IL23R	2234	0.289142	0.2103	Yes
IFNA2	2241	0.288993	0.216055	Yes
PF4	2284	0.288085	0.219897	Yes
IL20	2290	0.287871	0.22568	Yes
CCL23	2374	0.28464	0.227293	Yes
IFNA4	2512	0.280423	0.225977	Yes
CSF2	2735	0.27433	0.220062	Yes
IFNA1	2750	0.274036	0.225082	Yes
IFNW1	2759	0.273913	0.230415	Yes
IFNA10	2800	0.272513	0.234035	Yes
IFNA17	2807	0.272308	0.239439	Yes
IFNA14	2811	0.272072	0.244996	Yes
LIF	2812	0.272067	0.250711	Yes
IL17B	2847	0.271172	0.254619	Yes
IFNA6	2943	0.267592	0.255242	Yes
IFNA7	2971	0.266462	0.259419	Yes
CXCR2	2984	0.265939	0.264374	Yes
IFNA16	3000	0.265477	0.269161	Yes
IFNA5	3020	0.264588	0.27372	Yes
IL19	3068	0.263123	0.276774	Yes
CCL27	3080	0.262588	0.281711	Yes
INHBC	3096	0.262082	0.286427	Yes
IL18	3129	0.260817	0.290223	Yes
EPO	3147	0.259835	0.294786	Yes
IL22	3166	0.259233	0.299285	Yes
EDAR	3183	0.258728	0.303878	Yes
EDA2R	3238	0.256373	0.306422	Yes
IFNA8	3249	0.256045	0.311275	Yes
IFNA13	3278	0.255183	0.315162	Yes
IFNA21	3279	0.255163	0.320522	Yes
CLCF1	3363	0.251484	0.321438	Yes
IL12B	3410	0.249416	0.324258	Yes
TNFRSF8	3625	0.241483	0.318073	Yes
LEPR	3627	0.241471	0.323093	Yes
BMP7	3781	0.235294	0.319987	Yes
XCL1	3825	0.233736	0.322635	Yes
CCL7	3834	0.233409	0.327117	Yes
TNFSF9	3835	0.233405	0.33202	Yes
CCL25	3883	0.231424	0.334409	Yes
IFNB1	3898	0.231079	0.338526	Yes
IL12A	3904	0.230865	0.343112	Yes
IL22RA2	4087	0.22383	0.33824	Yes
XCL2	4116	0.222742	0.341446	Yes
CCL15	4127	0.222384	0.345592	Yes
IL9	4129	0.222208	0.350206	Yes
CSF1	4153	0.221184	0.353643	Yes
PPBP	4241	0.217303	0.353631	Yes
IL11RA	4278	0.216013	0.356275	Yes
IL17RA	4501	0.206219	0.348929	Yes
IL20RB	4514	0.205499	0.352614	Yes
PDGFRA	4530	0.204777	0.356126	Yes
IL26	4544	0.204085	0.359729	Yes
IL22RA1	4565	0.203248	0.362947	Yes
CXCL6	4596	0.201934	0.36561	Yes
TGFBR2	4785	0.193769	0.359791	No
IL1A	4942	0.186672	0.355507	No
CTF1	4990	0.184112	0.356902	No
IFNK	5146	0.17762	0.35248	No
TNFRSF1A	5247	0.172992	0.350853	No
CXCL8	5276	0.171882	0.352991	No
CD70	5289	0.171567	0.355963	No
PF4V1	5293	0.171305	0.359404	No
IL23A	5301	0.170773	0.362623	No
TNFRSF18	5331	0.169629	0.36466	No
TNFRSF12A	5483	0.163831	0.360159	No
CXCL2	5682	0.15553	0.353011	No
IL21R	5716	0.154474	0.35452	No
TNFRSF19	5761	0.15285	0.355416	No
TNFSF8	5862	0.149373	0.353293	No
TNFRSF11B	5912	0.146935	0.353802	No
CCL3	6002	0.143141	0.352127	No
CX3CL1	6049	0.141228	0.352674	No
EGF	6061	0.140827	0.355054	No
IL1B	6117	0.138813	0.355076	No
CXCL5	6118	0.138775	0.357991	No
IFNAR2	6135	0.13776	0.360043	No
TNFRSF10A	6142	0.137402	0.362614	No
CSF2RB	6377	0.12767	0.352987	No
INHBA	6379	0.12763	0.355615	No
CXCL14	6385	0.12739	0.358028	No
IL15	6471	0.124062	0.356163	No
AMHR2	6501	0.123038	0.357222	No
PDGFB	6734	0.114442	0.347422	No
CCL8	6896	0.108366	0.34123	No
FLT4	6941	0.106857	0.34116	No
PLEKHO2	7011	0.104096	0.339717	No
CCL26	7063	0.101868	0.339174	No
CXCR6	7260	0.0946994	0.330853	No
AMH	7351	0.0911124	0.328033	No
IL6	7404	0.0888068	0.327163	No
TPO	7409	0.0885838	0.328814	No
FLT3	7530	0.0842632	0.324271	No
IL12RB1	7573	0.082899	0.323804	No
IL21	7755	0.0767404	0.315895	No
KIT	7780	0.0755221	0.316219	No
IL6R	7806	0.0748318	0.316475	No
TNFSF13B	7860	0.0723616	0.315207	No
GDF5	7878	0.0718031	0.315821	No
NGFR	7901	0.0710425	0.316157	No
MET	7941	0.0693027	0.315561	No
TGFB3	7965	0.0683414	0.315787	No
IL4R	8061	0.0647597	0.31215	No
IL24	8071	0.0644423	0.31303	No
CCL17	8098	0.0634913	0.312996	No
CCL3L3	8144	0.0615931	0.311923	No
INHBE	8164	0.0609886	0.312204	No
IFNGR2	8293	0.0564641	0.306657	No
HGF	8334	0.0550496	0.30571	No
IL17RB	8358	0.0543411	0.305641	No
CXCL12	8406	0.0524472	0.304271	No
TNFSF15	8438	0.0514004	0.30372	No
TNFRSF1B	8500	0.049152	0.301543	No
TNFRSF14	8609	0.0450627	0.296809	No
CD40	8732	0.0405955	0.291244	No
CNTF	8739	0.0403677	0.291777	No
IL7	8769	0.0391396	0.291073	No
CCL13	8840	0.0364929	0.288158	No
TNFRSF4	8849	0.0363035	0.2885	No
TGFBR1	8893	0.034618	0.286965	No
TSLP	8895	0.034576	0.287639	No
IL10RB	8937	0.0331405	0.286178	No
PDGFRB	8991	0.0313055	0.284048	No
TNFRSF9	9070	0.0280277	0.280534	No
IL12RB2	9177	0.0233692	0.275449	No
TNFSF10	9193	0.0229163	0.275141	No
KDR	9319	0.0176915	0.268938	No
TNFSF13	9422	0.0134069	0.263854	No
TNFRSF13B	9490	0.011357	0.260568	No
CD27	9656	0.00507528	0.251996	No
CCR8	9676	0.00439457	0.251089	No
FAS	9708	0.0031609	0.249524	No
IFNGR1	9732	0.00224924	0.248362	No
IL3RA	9800	0	0.244837	No
CRLF2	9811	0	0.244311	No
CSF2RA	9829	0	0.243417	No
IL9R	9884	0	0.240577	No
FLT3LG	9959	-0.000994	0.236705	No
CCL18	10029	-0.00322857	0.233144	No
KITLG	10042	-0.00352017	0.232586	No
TGFB2	10056	-0.00397536	0.231986	No
VEGFC	10140	-0.00713101	0.22777	No
CCL20	10225	-0.0103604	0.223569	No
IL10RA	10264	-0.0119166	0.22182	No
CCL4	10280	-0.0125088	0.221294	No
IL2	10412	-0.01684	0.214757	No
CCL28	10479	-0.0189066	0.211683	No
TNFSF18	10570	-0.021788	0.207406	No
VEGFA	10604	-0.023206	0.206158	No
TNFSF4	10641	-0.0240526	0.204769	No
LEP	10773	-0.0288405	0.198484	No
FASLG	10778	-0.0290264	0.198884	No
XCR1	10780	-0.0290907	0.199442	No
ACVR2A	10862	-0.0321669	0.195857	No
PDGFA	11006	-0.0370554	0.189113	No
OSMR	11293	-0.0472636	0.175062	No
LTA	11547	-0.0560464	0.162932	No
CCR10	11571	-0.0570539	0.16292	No
CCR2	11813	-0.0654503	0.151618	No
CCL4L2	11831	-0.0661263	0.152113	No
CCL22	11846	-0.0666668	0.152777	No
CCL5	11910	-0.0687514	0.150907	No
IL20RA	12224	-0.0792739	0.136108	No
IFNG	12239	-0.0797986	0.137048	No
VEGFD	12248	-0.0799819	0.138307	No
EDA	12272	-0.0807409	0.138793	No
TNF	12273	-0.0807998	0.14049	No
ACVRL1	12360	-0.0832785	0.137716	No
CCL24	12389	-0.084177	0.138011	No
PRLR	12502	-0.0878754	0.133966	No
CXCL16	12682	-0.0942431	0.12653	No
IL5RA	12784	-0.0972247	0.123259	No
CCL14	12948	-0.10286	0.116846	No
TNFRSF17	13117	-0.108388	0.110286	No
IL15RA	13400	-0.117295	0.0979158	No
ACVR2B	13741	-0.130031	0.0827627	No
LIFR	13748	-0.130362	0.0851854	No
IL7R	13882	-0.135168	0.0810286	No
IL1R1	13930	-0.137569	0.0814461	No
IL13RA1	14056	-0.142425	0.0778626	No
IL2RG	14190	-0.147448	0.0739638	No
ACVR1	14278	-0.15036	0.0725458	No
CNTFR	14317	-0.151956	0.0737388	No
CCL2	14354	-0.153226	0.0750637	No
CCL11	14440	-0.156622	0.0738825	No
IL2RA	14448	-0.157211	0.0768165	No
CCR6	14466	-0.157734	0.0792355	No
IL6ST	14488	-0.158335	0.0814567	No
GHR	14495	-0.158662	0.0844738	No
IFNAR1	14641	-0.16478	0.0803079	No
INHBB	14742	-0.169477	0.0786077	No
CXCR5	14862	-0.174456	0.0760126	No
IL1RAP	14893	-0.175472	0.0781204	No
CD40LG	14925	-0.176865	0.0802048	No
LTB	14936	-0.177335	0.0834037	No
CCR4	15058	-0.183017	0.0808833	No
BMPR1A	15062	-0.183233	0.0845743	No
IL2RB	15201	-0.189172	0.0812889	No
CXCR4	15724	-0.213359	0.0583128	No
TNFRSF13C	15851	-0.22	0.0563061	No
CCR5	16180	-0.2376	0.0440438	No
IFNLR1	16186	-0.237931	0.0487786	No
FLT1	16248	-0.241167	0.0506356	No
CXCL11	16287	-0.243811	0.0537581	No
TNFSF12	16297	-0.244208	0.0584143	No
CCR7	16469	-0.254808	0.0547717	No
CXCL10	16537	-0.258075	0.0566684	No
CXCL9	16828	-0.275194	0.0471945	No
CXCL13	17108	-0.293009	0.0386735	No
CCL21	17747	-0.337229	0.0121975	No
CXCR3	17991	-0.35693	0.00691279	No
TNFRSF21	18161	-0.372886	0.00585571	No
BMPR1B	18377	-0.396311	0.00287102	No
EGFR	18380	-0.396647	0.0110974	No
ACVR1B	18470	-0.408395	0.0149943	No
VEGFB	18531	-0.416123	0.020579	No
CCL19	18564	-0.419329	0.0277038	No
BMPR2	18790	-0.451554	0.0253535	No
